# Supplementary material for: Enhancer-driven alternative promoters of imprinted genes
Source: PLoS One. 2018 Nov 30;13(11):e0208421. doi: 10.1371/journal.pone.0208421 (PMC6267961; doi:10.1371/journal.pone.0208421)
Supplement: S1 File — This file contains the number of raw sequence reads for each gene, and also the summary of the mapping results showing the number of alternative transcripts in each library. (XLSX) [file pone.0208421.s001.xlsx]

## Sheet: Sheet1
	S1 File. Summary of the results from NGS-based 5'RACE experiments
	Summary of NGS-based 5'RACE experiments (Number of raw sequence reads)
	Tissues	Hypthalamus	Neonatal Brain	Ovary	Testis
	Snrpn	15928	160081	46926	120561
	Zac1	24030	333537	247323	134674
	Gtl2	24951	120184	114552	223681
	Dlk1	6710	50217	39557	24293
	Igf2r	11443	64436	9974	34031
	Myc	13295	201504	28662	31872
	Number of the identified alternative and circular RNA transcripts of Snrpn
	with E2	U3-450kb	U2-130	U1-90-kb	U0 -60-kb	E1	circE	Unspliced	left-over*		Sum
	Hypothalamus		323	358	49	13122		0	2076		15928
	Neonatal Brain		18905	1960	6858	119799		353	12206		160081
	Ovary		7	3	31	37105		106	9674		46926
	Testis		1	0	49	60845		1646	58020		120561
	Numbers of the identified alternative and circular RNA transcript of Zac1
	with E2	U1	E1	circE	E2	E3	E4	Unspliced	left-over*		Sum
	Hypothalamus	0	22835	1		1		1	1193		24030
	Neonatal Brain	9	261168	5		5		14	72341		333537
	Ovary	0	227679	5211		5211		1664	12769		247323
	Testis	6	30318	0		0		82978	21372		134674
	Numbers of the identified alternative and circular RNA transcript of Gtl2
	with E2	U1	E1	circE	E2	E3	E4	Unspliced	left-over*		Sum
	Hypothalamus		23854					0	1097		24951
	Neonatal Brain		113729					0	6455		120184
	Ovary		110392					0	4160		114552
	Testis		212992					1	10689		223681
	Numbers of the identified alternative and circular RNA transcript of Dlk1
	with E2	U1	E1	circE	E2	E3	E4	Unspliced	left-over*		Sum
	Hypothalamus		4150	91				1620	849		6710
	Neonatal Brain		42405	6				2432	5374		50217
	Ovary		71	0				37632	1854		39557
	Testis		19	0				23236	1038		24293
	Numbers of the identified alternative and circular transcripts of Igf2r
	with E2	U1	E1	E1.2	E4	E6+E7	E8-10	Unspliced	left-over*		Sum
	Hypothalamus		2213	4	2167	2500+0		3377	1182		11443
	Neonatal Brain		9009	8576	10604	37+0		29217	6993		64436
	Ovary	727	1567	5	187			6203	1285		9974
	Testis		958		2694	3+8492	4223	14273	3388		34031
	Numbers of the identified alternative and circular RNA transcript of Myc
	with E2	U1	E1	circE	E2	E3		Unspliced	left-over*		Sum
	Hypothalamus	1	6456					6312			13295
	Neonatal Brain	4428	27060					147211			201504
	Ovary	0	10103					13269			28662
	Testis	0	2234					27707			31872
	* left-over; the sequences cannot be mapped due to their short lengths.
